# Supplementary material for: Examining the effect of perceived performance-contingent gains, losses and errors on arithmetic
Source: PLoS One. 2021 Apr 8;16(4):e0249696. doi: 10.1371/journal.pone.0249696 (PMC8031462; doi:10.1371/journal.pone.0249696)
Supplement: S1 Data — (XLSX) [file pone.0249696.s001.xlsx]

## Sheet: Sheet1
subjects	happy	neutral	sad	error
5	4892.83	4781.77	4623.7	7920.76
6	3728.17	3457.84	3584.92	5945.88
9	4519.63	4362.2	4594.79	6890.15
10	3508.89	3461.62	3487.21	4023.23
12	2675.95	2557.12	2612.26	4119.75
13	2854.95	2808.21	3001.95	3040.7
15	4694.79	4844.5	4585.27	7769.35
16	3833.65	3843.36	4095.12	5100.52
17	2846.75	2652.59	2729.43	3526.09
19	2639.34	2527.78	2649.77	3588.99
21	3874.16	3783.18	3787.39	5999.92
23	2951.47	2776.16	2957.2	4283.6
24	3590.12	3417.79	3485.28	4617.7
25	3236.33	3240.73	3341.08	5129.64
26	4054.4	3692.85	3787.84	5598.32
30	3683.7	3870.7	3956.08	5570.25
31	5890.59	5792.12	5955.35	7311.81
32	3299.44	3332.52	3231.13	4479.3
36	5119.26	5120.66	5055.56	7267.89
39	2632.53	2697.97	2633.57	3336.15
42	5611.71	5856.09	5768.48	8952.07
44	3637.63	3616.41	3683.87	4725.62
46	3829.85	3698.78	3545.35	5076.57
47	3948.14	3844.27	4054.12	5246.92
49	3608.64	3406.56	3238.73	5024.6
