# Supplementary material for: Examining the effect of perceived performance-contingent gains, losses and errors on arithmetic
Source: PLoS One. 2021 Apr 8;16(4):e0249696. doi: 10.1371/journal.pone.0249696 (PMC8031462; doi:10.1371/journal.pone.0249696)
Supplement: S2 Data — (XLSX) [file pone.0249696.s002.xlsx]

## Sheet: Sheet1
subjects	2_happy_false	2_happy_true	2_neutral_false	2_neutral_true	2_sad_false	2_sad_true	3_happy_false	3_happy_true	3_neutral_false	3_neutral_true	3_sad_false	3_sad_true
5	3212.33	3838.52	3408.95	3687	2977.75	3563.22	5884.92	6635.53	5345.14	6686	5622.57	6331.27
6	2684	2221.77	2517.32	2167.6	2470.65	2303.2	4844.27	5162.63	4148.77	4997.68	5170.32	4395.5
9	3318.94	3390.44	3214.15	3488.38	3315.08	3374.65	5265.27	6103.87	5064.14	5682.11	5725.53	5963.91
10	2577.28	2326.59	2641.46	2358.13	2751.9	2304.21	4642.08	4489.62	4658.08	4188.81	4335.42	4557.31
12	1836.5	2032.47	1903.94	1836.48	1869.35	1802.75	3353	3481.83	3125	3363.06	2897.63	3879.3
13	2140.53	1743.63	1781.82	1974.05	1953.8	1888.18	3795.82	3739.83	3364	4112.94	4147.58	4018.25
15	3259.93	3017	3620.93	2993	2729.16	2948.31	6020.15	6482.06	5316.2	7447.87	4837.75	7825.85
16	2959.94	2252.88	2922.69	2849.95	2970.06	2626.94	5374.9	4746.88	4645.75	4955.06	5452.24	5331.23
17	2192.47	1757.69	1788.17	1842.62	1859.38	1989.81	3520.65	3916.21	3444.71	3534.86	3573.46	3495.06
19	1761.64	1746	1800.92	1974.17	1785.15	2015.17	3402.1	3647.62	2850.8	3485.23	3123.22	3675.54
21	2406	2613.81	2462.14	2525.68	2515.35	2603.35	4990.69	5486.14	4700	5444.87	4458.13	5572.75
23	2421.08	2043.95	1977.28	2038.14	2045.62	1897.86	3376.67	3964.17	3166	3923.23	3701.38	4183.92
24	2131.7	2110.52	2084.06	1884.73	2185.82	1918.22	4722.15	5396.09	4717.11	4985.25	5269.63	4567.44
25	2660.38	2032.44	2407	2025.33	2329.14	2303.73	4242.88	4009.62	4064.43	4466.18	4357	4374.45
26	3140.69	2526.08	2544	2403.82	2345.85	2380.41	5365.47	5185.33	5165.4	4658.17	5623.83	4801.25
30	2545.05	2341.84	2560	2211.68	2887.78	2467.58	5033.56	4814.37	5386.7	5324.42	5309.31	5159.64
31	3613.08	4197	3835.79	3892.81	4044.65	3028.63	8130.27	7622	7135.71	8304.19	8501.64	8246.5
32	2452.56	1934.64	2417.72	2053.38	2475.15	2047.94	4341.55	4469	4438.24	4420.75	4053	4348.41
36	3241.32	3717.08	3741.65	3867.3	3636.92	4016.57	6243.57	7275.06	5863.95	7009.75	5773.23	6795.52
39	1833.41	1999.68	1792.2	1975	1833	1976.88	3184.47	3512.55	3428.5	3596.18	3155.47	3568.94
42	4032.18	3775.23	4641.2	3709.47	4618.35	3604.95	7648.89	6990.54	7828	7245.69	7797.23	7053.4
44	2789.13	2455.53	2707.95	2538.53	2738.36	2639.27	4501.89	4803.95	4446.27	4772.87	5103.28	4254.59
46	2579.15	2631	2171.91	2169.1	2250.16	2289.25	4728.81	5380.42	5337.06	5117.07	5112.27	4529.73
47	3203.08	3558.05	2999.11	3046.77	3263.88	3313.61	4108.29	4923.13	4426.57	4904.64	4547	5092
49	2958.53	2687.64	2903.75	2596.62	2651.4	2618.1	4298	4490.4	3709.29	4416.57	3459.43	4226
