# Supplementary material for: Examining the effect of perceived performance-contingent gains, losses and errors on arithmetic
Source: PLoS One. 2021 Apr 8;16(4):e0249696. doi: 10.1371/journal.pone.0249696 (PMC8031462; doi:10.1371/journal.pone.0249696)
Supplement: S3 Data — (XLSX) [file pone.0249696.s003.xlsx]

## Sheet: Sheet1
subject	happy	neutral	sad	blank	error
1	3862.37	4166.3	4207.56	4127.69	5499.12
3	2214.96	2236.69	2345.68	2210.4	2611.29
4	3437.66	3692.84	3803.63	3930.97	5069.25
5	3926.15	4107.94	4351.73	4007.53	5089.04
6	2973.59	2986.27	2985.15	3165.7	3020.87
8	3964.76	3574.62	3996.24	4167.89	4567.9
10	3128.14	3100.89	2998.97	2694.76	3585.05
11	4161.48	3936.23	4284.16	4113.04	5300.79
13	3305.68	3234.44	3173.35	3403.4	4927.75
14	2787.72	2837.14	2811.81	2855.92	3600.75
16	2917.46	2774.44	2802.02	2742.93	2586.54
18	3282.89	3314.11	3195.67	3462.01	4163.09
20	3164.51	2992.62	3090.3	3155.12	3496.93
21	4684.23	4855.68	4929.07	4705.19	6379.05
22	7372.25	6335.23	6737.53	6548.74	5442.38
23	3022.33	3167.02	3036.05	2929.19	2856.65
25	3295.42	3135.01	3312.72	3150.09	3568.25
26	3216.59	3108.63	2914.76	2775.15	4116.44
28	7332.58	7992.61	7145.54	7461.77	8296.7
29	3564.22	3373.76	3099.28	3505.26	4187.61
30	2823.91	2890.02	2889.6	3075.2	3923.17
32	2944.21	3245.97	3183.56	3102.08	3741.81
