# Supplementary material for: Examining the effect of perceived performance-contingent gains, losses and errors on arithmetic
Source: PLoS One. 2021 Apr 8;16(4):e0249696. doi: 10.1371/journal.pone.0249696 (PMC8031462; doi:10.1371/journal.pone.0249696)
Supplement: S4 Data — (XLSX) [file pone.0249696.s004.xlsx]

## Sheet: Sheet1
subject	2happy_F	2happy_T	2neutral_F	2neutral_T	2sad_F	2sad_T	2blank_F	2blank_T	3happy_F	3happy_T	3neutral_F	3neutral_T	3sad_F	3sad_T	3blank_F	3blank_T
1	3205.33	2454.89	2995.94	2988.5	3416.62	2768	3213.67	2873.92	4725.71	5063.56	5085	5595.77	4943.3	5702.3	5003.27	5419.92
3	1587.9	1611.2	1550.27	1642.69	1532	1841.25	1586.9	1558.92	2555.21	3105.53	2794	2959.8	2845.91	3163.56	2452.36	3243.43
4	2440.46	2413.62	2960.8	2214.33	3024.9	2319.44	2602.29	2148.42	4180.64	4715.91	4871.6	4724.64	4851.17	5019	5816.62	5156.54
5	3104.75	3145.8	2641.3	3234.25	3087	2800.94	3735.62	3050.58	4848.43	4605.64	4639.8	5916.42	5507.83	6011.14	3958.88	5285.06
6	2110.3	2078.15	2038.38	2182.73	2425.33	2082.89	2244.4	2433.91	3691.86	4014.06	3875.5	3848.46	3907.5	3524.88	3958	4026.5
7	2209.17	1880.2	2449.82	2179.18	2020.5	1877.33	2155.55	1899.9	2933.5	3600.47	3326.33	3158.45	3124.25	3194.5	3392	3837.62
8	2802.38	3276.67	2965.12	3345.71	3406.27	2950.3	3101.11	3318.75	4651.9	5128.1	2919.89	5067.77	4307.29	5321.12	4974.55	5277.15
9	2036.6	2019.78	1989.36	1936.18	2069.8	1852.31	2124.2	1850.1	3620.63	3380.91	2599.11	3250.9	2635.5	3158.9	3330.91	3406.33
10	2179.5	1969	1883.12	2114.82	1788.15	2034.29	1783.1	2026.27	3999.08	4365	3759.15	4646.45	4212.09	3961.33	2633	4336.69
11	3425.43	3112.69	2740.19	2911.43	3026.36	3187.43	2614.54	2568.31	4890.62	5217.2	5030.62	5062.7	5663.15	5259.68	5592.31	5677
13	1960.67	2111.78	2172.93	2056	2059.23	2146.38	2888.45	2535.95	4077.33	5072.95	4089.07	4619.78	3623.86	4863.92	3983.64	4205.56
14	1946.62	2132	2067	2019.18	2178.7	1973.23	2465.89	2100.36	2997.08	4075.17	3509.36	3753	3354	3741.3	3240.73	3616.69
16	1797.55	2002.18	2217.8	1976	2005.55	2114.82	1664.2	2027.14	3909.5	3960.62	3136.69	3767.27	3458.83	3628.88	3416.7	3863.69
18	2395.25	2852.55	2500.46	2411.09	2349.92	2353.75	2842.57	2389.44	3767.67	4116.1	4230	4114.89	4251.38	3827.64	3722.91	4893.1
20	2437.2	2520.77	2192.43	2590	1984.75	2556.82	2006	2363.89	3683.42	4016.67	2911.44	4276.6	3428.25	4391.4	4035.5	4215.09
21	3620.93	3369.11	3450.75	3845.73	2976	3951.5	3404.75	3032.17	5690.1	6056.77	5629.7	6496.54	6187.27	6601.5	6631.1	5752.75
22	4465.07	4598.93	3915.58	5646.55	4904	5938.14	3855.08	6530.15	10151.2	10273.8	7478.5	8300.31	7385.1	8722.87	7295.73	8514
23	2165.53	1919.75	2168.91	2014	2057.33	1995.82	2201.67	1820.43	3801.13	4202.9	4352.33	4132.85	3957.2	4133.86	3356.77	4337.91
25	2293.58	2410.94	2404.91	2300.12	2390.89	2931.11	2213.58	2364.91	4405.5	4071.67	3483.33	4351.69	3473.33	4455.56	3595.39	4426.46
26	2000.69	1972.93	2032.44	1928.83	2415.7	1868.38	2227.8	1867.24	4333.4	4559.36	4137.15	4336.08	3722.9	3652.07	3318.36	3687.2
28	5406.36	4966.94	6412.62	5676.3	6638.6	4898.18	5184.7	5649.5	9095.14	9861.87	10871.5	9010	8549.38	8496	8977.64	10035.2
29	2644.45	2678.57	2601.82	2478.17	2598	2496.22	3032.45	2382.5	3986.33	4947.54	3937.81	4477.25	2823.45	4479.44	4406.17	4199.91
30	2413.17	1883	2334.58	2001.38	2402.2	1997	2292.2	1957	3360.45	3639	3551.24	3672.89	3244.75	3914.47	4354.11	3697.5
32	2201.86	2097.85	2246.17	2449.11	2285.88	2157.91	2472	2090.14	3419	4058.12	3958.6	4330	3974.6	4315.85	3628.67	4217.5
